# Supplementary material for: Physicochemical and Volatile Compounds Analysis of Fruit Wines Fermented with Saccharomyces cerevisiae: FTIR and Microscopy Study with Focus on Anti-Inflammatory Potential
Source: Int J Mol Sci. 2024 May 22;25(11):5627. doi: 10.3390/ijms25115627 (PMC11172100; doi:10.3390/ijms25115627)
Supplement: Supplementary file 1 [file ijms-25-05627-s001.zip]

Archive with 1 entries (1 files):
- ijms-3000283-supplementary.pdf
